# Supplementary material for: New Analogs of Polyamine Toxins from Spiders and Wasps: Liquid Phase Fragment Synthesis and Evaluation of Antiproliferative Activity
Source: Molecules. 2022 Jan 10;27(2):447. doi: 10.3390/molecules27020447 (PMC8777946; doi:10.3390/molecules27020447)
Supplement: Supplementary file 1 [file molecules-27-00447-s001.zip]

Archive with 1 entries (1 files):
- molecules-1527612-supplementary.pdf
